# Supplementary material for: Isatin improves oligoasthenospermia caused by busulfan by regulating GSH/GPX4 axis to inhibit ferroptosis
Source: Front Pharmacol. 2024 Oct 31;15:1489956. doi: 10.3389/fphar.2024.1489956 (PMC11561459; doi:10.3389/fphar.2024.1489956)
Supplement: Supplementary file 3 [file Table1.XLSX]

## Sheet: Sheet1
Name	Primer Sequences	Tm
prm1-F	GCAGCAAAAGCAGGAGCAGATG	70.21
prm1-R	GGCAGCATCTTCGCCTCCTC	70.57
Tnp1-F	ATGGCATGAGGAGAGGCAAGAAC	69.45
Tnp1-R	TCGCCCCGTTTCCTACTTTTCAG	70.62
Tnp2-F	CTCGACACTCACCTGCAAGACC	68.38
Tnp2-R	GTCCGTTTCCGCCTCCTGAC	70.23
Tssk6-F	CGACAAACTCCTGAGCGAACTTG	68.98
Tssk6-R	GGCGGTCCACCACCTTGATG	72.08
H1f7-F	GCCAGAGCCAGGACACAAGAC	68.43
H1f7-R	GCTCCGATACGCACCTGTTCC	69.9
H2bc1-F	GGTGGCGGTAAAGGGTGCTAC	68.42
H2bc1-R	TCTCCTTGCGGCATCTCTTACG	69.42
H2al2a-F	GCAAAGGCGAAGAAGACGGAAAG	70.57
H2al2a-R	GCGAGGAATACAGGAGCAGAAGAG	68.14
Cabs1-F	AGAGGACAGTGCTGCTGATGTG	66.85
Cabs1-R	CTGAGGTGGCAGAGGAAGGAAC	68.28
Tppp2-F	ATGGATGGCAAGGCAGTGACC	70.45
Tppp2-R	GTTGATGGTTCTGGCATTCTTGGC	71.23
Prss37-F	TGCGTGGGTGTCCTCATCAAAG	71.4
Prss37-R	ATTGTCTGCTCTGTCCCATCTCTG	67.65
Pgk2-F	CATCGGGCTCACAGTTCTACGG	69.79
Pgk2-R	CCACCAAGGATAGCCAGGAAGG	69.54
Spem1-F	CCAACATCAACAACTGCCAGGAC	69.61
Spem1-R	TTCGGTGTAAGAGGATGCGGATTC	70.65
Prm3-F	TGAAGAAGCTCGTGGCCTGTG	69.89
Prm3-R	CCTCTTCCTCGTCCTCCTCCTC	69.57
Akap4-F	TCCGTGATGAAACTCTGCCTGATC	70.36
Akap4-R	CACATCTGGAGCCACTGCCTAC	68.02
Txndc2-F	CGTCCGAAGAAGACACCATCCAG	70.86
Txndc2-R	GATCACTCTCACCAAGCCTTCCTC	68.24
Garin2-F	GGCACCCGAAAACACACAGATAC	68.33
Garin2-R	TGATCCCGTTGTCCAGCATATCG	71.72
Gapdhs-F	AAGGCTGTAGGCAAAGTCATCCC	68.15
Gapdhs-R	CGGCAGGTCAGGTCCACAAC	70.28
Iqcf1-F	CAATGCTGGTGGCGGTTAATACTG	69.73
Iqcf1-R	GACTGCCCACTGCTCCTGTTG	69.43
Clxn-F	ATGGACCATGACCATGATGGGAAG	71.6
Clxn-R	TCTTTGGATCAGGCAGGCAAGG	71.34
Smcp-F	CGCTCAACCTACCTGCTGCTC	68.32
Smcp-R	CTGGTGGGGACTGTGGTGATTG	70.83
